# Supplementary material for: Effect of Thermomechanical Treatment of Al-Zn-Mg-Cu with Minor Amount of Sc and Zr on the Mechanical Properties
Source: Materials (Basel). 2022 Jan 13;15(2):589. doi: 10.3390/ma15020589 (PMC8777705; doi:10.3390/ma15020589)
Supplement: Supplementary file 1 [file materials-15-00589-s001.zip]

Archive with 1 entries (1 files):
- materials-1470863-supplementary.pdf
